# Supplementary material for: Understanding the impact of supervision on reducing medication risks: an interview study in long-term elderly care
Source: BMC Health Serv Res. 2017 Jul 6;17:464. doi: 10.1186/s12913-017-2418-6 (PMC5501537; doi:10.1186/s12913-017-2418-6)
Supplement: Supplementary file 1 — Indicator medication safety incidents year 2007_2008_2009. This file contains self-reported indicators from all care facilities over the years 2007-2009. The indicator represents the percentage of patients that encountered a medication incident during the month prior to the measurement of the indicator. (XLSX 49 kb) [file 12913_2017_2418_MOESM1_ESM.xlsx]

## Sheet: data 2007-2009
Indicator value 2007	Indicator value 2008	Indicator value 2009	Type organisation*
2.14	2.14	1.87	2			*0 = unknown; 1=nursing home; 2=home for older people; 3=combination of nursing home and home for older people
0.44	0.23	0.23	2			** when a cell is left blank, the value is missing
0	0	**	1
0	0		1
	0.55	0.77	2
			3
			3
			3
1.02	1.02	1.72	2
			3
			2
0		0.39	2
0.74	0.35	0.56	1
			3
0.37	0.66	0.76	1
0.99	0.99	0.54	2
1.3	1.79	3.2	1
0.38	0.73		1
1.67	1.67	2.27	2
0.65	1	0.29	1
0.29	0.29	0.72	1
		1.73	2
1.47	1.47		2
1.9	1.29		2
0.32	0.32	0.65	2
1.19	1.19	1.19	1
1.04		0.5	1
0.18	0.18	0.61	1
2.35	0.68		1
1.33	1.72	0	2
			3
0	1.73	2.77	2
3.27	0.4	1.13	1
0.22	0	0.69	1
2.18	2.73	0.79	2
0.35	0.23		2
0.98	0.62	1.96	1
2.06	0.41	0.85	2
1.39	0.48	1.75	1
0.86	0.54	0.66	1
1.47	0.4	0.83	2
0.33		0.33	1
0.52	0.42		1
0.91	0.91	0.11	1
1.85	1.58	0.82	2
0.92	0.74	0	1
1.59	2.52	1.6	1
1.05	1.05	0.47	1
0	0	0	1
		0.63	2
0.5	0.5	0.34	1
0.31	0.31	1.47	1
1.08	1.08	1.38	1
1.26	1.26	1.34	2
1.26	1.26	1.18	1
	1.79	0.45	2
0.93	0.93	1.4	2
0.67	0.67	0.69	2
2.64	2.64	2.36	1
1.11	0.95	1.06	2
0.34	0.29	0.53	1
1.12	0.61	0.67	1
0.72	0.8	0.87	1
0.89	0.89	0.37	1
1.38	1.38	0.98	2
			3
			3
			3
			3
			3
			3
			2
			3
			3
			3
	0.69	0.38	2
	1.16	1.78	1
			3
2.42	2.42	1.16	2
			3
0.45	0.38	0.17	2
0.39	0.39	0.74	1
1.09	1.09		2
0.19		0	2
3.11	1.24	0.69	1
1.01		1.46	1
0.58	0.9	0.36	1
0.53	0.6	0.96	1
0.11	0.22	1.05	1
	1.17	1.98	2
	0.36	1.25	1
1.37	1.37	2.54	1
0.4	0.4	0.12	1
1.25	0.5	0.43	1
1.99	1.35	1.09	1
0.85	0.85	1.48	2
	1.3	1.3	2
0.95	0.82	1.36	1
0.86	0.85	0.38	1
1.26	0.56	0.4	2
			3
1	0.39	0.79	2
0.36	0.4		1
0.13	0.44	0.79	1
0	0.33	0.9	1
0.97	0.97		1
1.88		0.72	1
1.05	1.05	1.85	1
			1
1.29	1.29	0.26	1
0.75	0.75	0.98	1
0.91	0.96	2.35	1
0.79	0.79	0.57	1
0.17	0.43	0.21	1
1.92	1.92	1.54	1
0.45	0.45	0.54	2
1.62	1.62	0.27	2
0.33	0.36	0	2
0.09	0.09	1.16	2
1.43	1.43		2
0.66	1.5		2
0	0.37	0.36	1
	0.41	0.83	1
1.44		0.47	1
			3
			3
			3
			3
			3
			3
			3
1.05	0.67	0.53	2
	0.73	0.13	2
0.98	0.96	0.13	2
0.62	0.62	0.82	1
0.19	0.19	2.02	2
0.28	0.28	0.15	2
0.82	0.82	1.56	2
1.37	0.37	0.37	2
2.5	2.5	1.52	2
0.71	0.4	0.92	2
2.32	0	1.27	2
2.43	2.43	1.17	2
			3
	1.5	1.63	1
0.38	1.28	1.13	1
	0.65	1.12	1
0.72	0.91	0.13	1
0.42	1.1	1.06	1
0.61	0.61	0.33	1
1.5	1.5	0.53	1
0.83	1.16	1.16	1
1.02	1.02	0.81	1
0.69		0.14	1
1.56	1.56	0.67	1
2.35	2.35	0.83	1
1.69	1.69	2.3	1
0.83	0.32	1.11	1
0.63	0.63	0.12	1
0.3	0.64	1.93	1
0.58	0.58	0.2	1
0.48	0.48	0.43	1
0.46	0.46	0.43	1
0.78			2
0.8	0.17	0.12	1
2.4	2.4	0.72	1
0.21	0.47	0.2	1
	0.69	0.77	2
0.38	0.38	1.27	2
0.76		0.62	1
	2.11	1.64	2
0	1.22	0.54	2
0	0	0.31	2
			3
2.48	2.48	1.52	2
0.54	0.95	1.04	2
0.84	0.76		1
1.05	0.51	0.69	1
0.76	0.76	0.33	2
1.69	1.69	2.14	1
7.4	0.65	0.73	1
0.8	0.8	1.9	2
0.9	1.17	1.02	2
1.18		0.39	1
0.77		0.84	2
1.22	1.22	1.28	1
0.37	0.31	0.95	2
0.51	0.6	0.49	2
1.75	1.75	1.77	2
3	3	1.26	1
1.11	1.11	2.35	1
0.53		0.39	1
1.26	0.46	0.24	2
3.06	3.06	1.97	2
0.76	0.82	0.71	2
0.48	0.88	1.44	2
0.84	0.84	1.71	2
0.62	0.62	0.9	2
0.99	0.13	0.46	2
0.86		0.79	1
1.64	1.64	0.74	2
0.92		1.58	1
0.56	0.8	1.39	2
2.54	2.64	1.63	2
0.79	0.75	2.58	1
0.89	0.41	0.23	2
0.89	0.89	0.51	1
0		1.26	2
1.52	0.6		2
1.65	0.84	1.37	1
0	0	1.78	2
0.14		0.19	1
1.84	1.84		2
1.14	0.91	0.43	1
1.37	1.37	1.97	2
1.32	1.16	1.06	2
0.48	0.91	1.05	1
0.25	0.25	0.5	2
0.48	0.48	0.98	2
0.69	0.69	1.13	2
0.39	1.73	2.13	1
0	0.5	0.58	2
0.4	0.4	0.8	2
1.67	1.43	0.27	2
0.93	0.74	3.34	2
			3
			3
			3
			3
			3
			3
			3
			3
0.91	1.12	0.33	1
0.8	1.08	1.22	2
0.94	0.94		2
	1.43	4.68	1
0	0	0	2
0.14	0.14	0.86	2
	1.29	0.95	1
0.54	0.54	0.38	1
1.67	0.73	1.18	1
0.73	0.73	1.51	1
0.72	0.72	0.86	1
0.52	0.78	1.15	1
1.15	1.15	0.76	1
1.45	1.45	0.2	1
0.8	0.39	1.29	1
1.37	1.37	0.96	1
0.75	0.75		0
0.34	0	1.3	1
0.63	0.63	2.19	2
1.9	1.9	3.9	2
2.12	2.12	1.53	2
0.75	0.29	0.29	2
2.05	2.05		0
0.49		2.22	2
0.53	0.53	0.29	2
0.82	0.64	0.55	2
0.3	0.3	0.96	2
4.82	4.82	6.06	2
		4.02	2
1.28	1.28	1.01	2
0.47			1
0.78	0.78	1.62	2
			3
			3
1.11	1.11	1.29	2
			3
1.11	1.11		1
			3
			3
			3
0.28	0.28	0.41	2
1.02	1.02	2.82	1
	0.39	1.18	2
0.56	1.64	0.74	1
0.74	0.49	0.23	1
1.12	1.12	4.83	2
0.82	0.82	0.82	2
0.43	0.43	1.92	2
4.6	4.6	3.1	2
1.45	0.49		1
			3
			3
1.54	0.99	1.9	1
			3
0.79	0.79	0.18	2
0	0.59	2.13	2
1.51	1.18	0.34	1
			3
			3
1	1	1.41	2
0.89	0.89	0.22	1
1.54	1.54	1.19	2
0.4	0.4	2.09	2
0.91	0.55		1
1.22	1.2	1.23	1
		0.89	1
0	0	0	2
1.33	1.33	0.41	2
	1.03	2.74	1
0.18	0.18	0.54	2
1.29	0.37	0.52	2
2.44	0.54	0.35	2
0.36	0.36	0.66	2
1.6	2.46	3.56	2
0.21	0.55	0.37	1
			1
0	0		2
0.52	0.52	0.5	2
	0.58	1.55	2
0.22	0.19	0.5	1
0.9	0.9	0.06	1
11.57		0.64	1
2.35	2.35	1.09	2
0.94	0.82	0.93	1
0.49	0.49	1.7	2
1.03	1.03	1.12	2
1.43	0.19	1.3	1
1.98	1.98	0.91	2
1.54	1.54	1.92	2
0.68	0.68	0	2
0.43	0.43	0	1
0.94	0.94	1.61	2
0.89	0.89	1.38	2
0.56	0.56	0.62	2
			2
0.48	0.48	1.12	2
			2
2.3	1.29	2.44	1
1.62		1.28	1
0.4	1.05	1.3	2
0.61	0.61	0.48	2
0.8	0.63	0.63	2
2.76	2.76	3.48	2
1.86	1.86	0.3	2
0.63	0.63	0.56	2
0.43	0.43	1.16	2
0.9	0.9		2
0.82	0.82	0.74	2
0.19	0.36	1.38	2
1.14	0	0.62	2
0.76	0.76		1
2.38		1.51	1
1.1	1.1		2
0.54	0.24	0.24	2
	0.48	0.36	2
	0.56	2.92	2
0.22	0.22	0	2
2.38	1.24	1.36	2
0.26		0.18	2
0.6	0.6	1.08	1
1.01	1.01	1.45	2
3.55	3.55	2.5	2
2.05	2.05	2.89	2
0.75	0.75	0.75	2
0.71	0.63	1.23	1
0	0		2
1.2	2.42	1.35	2
0	0.6	0.76	2
			2
		1.83	2
0.45		0.66	2
1.37	0.28	0.55	2
0.58	1.47	3.86	2
0.83	0.83	0.26	2
0.3	0.3		2
0.61			2
0.63		1.2	1
	0.34	1.83	2
3.53	0.7	2.01	1
0.87	0.87		2
1.58	1.58	2.17	2
2.17		14.47	2
0.61	0.61	1.65	2
1.31	0.81	0.09	1
0.28	0.28	0	2
1.55	0	0.4	2
1.11	1.11	1.3	2
1.25	1.25	0.9	2
2.22	2.22	1.08	2
0.95	0.95	0.53	2
1.45	1.45	3.08	2
1.38	0.97	2.58	2
0.76	0.23	0.51	1
1.67	1.67	1.52	2
0.23	0.23		2
1.97	1.97	2.52	2
0.63	0.27	0.95	2
			2
2.88	2.88	1.56	2
1.23	1.28	1.27	1
0	0		2
1.53	1.53		2
0.57	0.82	0.31	2
0.86	0.86	0.24	2
1.67	1.67		2
0.2		14.47	2
1.39	1.39		2
	0.86	0.87	2
4.54	4.54	2.61	2
0.33		1.11	2
0.77		0.55	2
0	0	0	2
1.53	0.77	2.16	2
1.15	1.15		2
2.03	2.03	0.99	2
	0.85	2.57	2
0.42		0	1
0.61	0.61		2
0.97		0.23	2
0.65	1.01	0.92	2
	0.84	1.49	2
2.03	2.03	0.57	2
1.41	1.41	1.64	2
1.9	1.9	1.68	2
1.02		1.35	2
1.59	1.63	0.83	2
1.13	1.13	1.58	2
1.35		0.96	2
2.1	2.1	2.76	2
0.56	0.56	0.56	2
0	0	1.89	2
	2.37	4	2
1.82	1.82	0	2
3.22	3.22	0.78	2
1.4	1.4	2.82	2
1.25	1.25	0.24	2
1.5	1.5	1.39	2
			2
1.26			0
	0.67	3.9	2
0.41	0.41	0.41	1
1.48	1.48	1.24	2
	0.67	2.97	2
0.19	0.19	0.21	2
0.66	0.66		2
0.18	0.18	0.99	2
0.6	0.6	0.66	2
0.59	0.59	0	2
	0.47	0	2
0.82	0.82	1.51	2
0.52	0.45	2.07	2
1.11		0	2
	1.52	1.2	2
0.08	0.08		1
1.15	1.15		2
0	2.14	1.69	2
0.34			2
0.21	0.21	0	2
0	0.76		2
0	0.09	0.24	1
			2
1.21	0.98	1.5	1
0.65	0.65	1.65	2
0.86	0.78	0.71	2
	0.42	0	2
1.64	1.38	0.56	2
	1.07	0.41	2
	1.62	0.49	2
	0.52	0.88	1
2.05	0.72	1.86	2
0.82	0.22	0.52	2
0.99		0.63	2
0.18	0.18		2
0.37	0.37	1.21	1
0.99	1.21		2
0.34	0.62		2
0.49	0.34		2
0.51	0.51		1
1.2	1.2	1.83	2
0.96	0	1.13	1
0.21	0.21	2.46	2
		2.7	2
	0	0.21	2
1.43	1.43	0	2
	0.81	3.03	2
	0	0.57	2
	0	0.7	2
			2
2.22	2.22	0.74	2
		2.8	2
0.43	0.43		2
	1.23	1.95	2
0.44	2.47	1.39	2
0.8	0.8	0.71	2
0.25	0.22	0	2
0.37	0.37	0.89	1
0	0	1.19	2
			2
0.42		0	2
0.44	0.44		2
0.78	0.78	0.62	2
1.11			2
	0.95	1.2	2
0.75	0.75		2
1.11	1.74	0	2
0.97	0.97	1.37	2
0.99	0.99	0.5	2
1.21	1.04	0.63	2
0.93	0.71	1.43	1
0.39			2
0.34	0.34	0.34	2
0.59	1.13	1.05	1
1.02	1.02	3.62	2
		0.34	2
2.57	2.57	2.14	2
0.31		15.12	2
1.23	0.39	2.43	2
0.43		0.26	1
0.32	0.32	0.8	2
			3
0.43	0.43	0.76	2
			3
			3
			3
			3
1.43	1.43	0.99	2
0	0	2.75	2
1.13			2
0.92	0.92		1
			3
0.92	0.92	0.89	2
			3
1.4	1.4	0.39	2
		0.82	2
4.44		2.89	2
	0.7	0.28	1
0	0	0	2
0.65	1.46		2
	0.36		2
0	0	0.35	2
0.56	0.56	0.82	1
0.76	0.96		2
			2
	0.31	0.72	2
1.34	0.8	0.54	1
0		0.68	2
		2.36	2
	0	0.32	2
			2
2.35	2.35	2.35	1
1.36	1.36	0.7	1
0.6	0.6	0.97	2
	0	0.48	2
	0	0	2
0.49	0.59		1
1.38	1.38	0.83	1
1	1	0.58	1
	0.42	1.17	1
2.5	1.63	1.22	2
	0.62	0.99	2
1.02	0	1.11	2
0.71	0.35	0.77	2
0.71	0.83	2.57	2
0.66	0.66	0	2
1.42	0.87	1.29	2
0.19	0.17	0.85	2
	3.23	3.02	2
1.7	1.7	6.61	2
	0.34	1.3	2
0.38	0	0	2
0.44	0.44	0.55	2
0.37	0.31	0.41	2
1.35	1.35	1.75	2
0.73	0.73	1.74	2
1.41	0.44	0.57	2
1.54	0.85	0.79	2
1.19	1.19	0.87	1
	2.59	1.67	2
0.13	0	0.32	2
0.23	0.23	0.14	2
0.71	0.71	0.52	2
	0.78	3.9	2
0.27	0.23	0.64	2
0.76	0.76	2.89	2
2.37	2.37	3.88	2
	0.25	0	2
0.4	0.88	1.81	2
1.05	1.05	0	2
0.35	0.35	0.59	1
0	1.04	1.7	2
2.47	0.58	1.03	2
0.77	7.96	0.88	2
2.58	2.41	2.37	1
	0.89	1.83	1
0.4	0	0.34	1
			2
0.92	0.54	0.78	2
0.32	0.36	0.25	2
			2
0.86	0.62	0.74	2
0.43	1.05	2.71	1
	0.5	0.46	2
	0.27	1.06	2
0	0	0.28	2
0.75	0.28	1.2	2
1.45	1.45	0.95	2
0.54	0.54	0.31	2
1.11	0.95	1.47	2
0.94	0.94		2
0.78	1.39	0	2
1.44	1.44	1.56	2
0.69	0.69	0.27	2
1.69	0.32	0.8	2
	1.43	3.17	2
			2
1.67	1.84	1.23	2
0	0	0.34	2
0.39	0.7	1.31	2
0.89	1.78	0.38	2
2.25	2.25	2.25	2
	2.09	1.36	2
0	1.47	3.23	2
4.44	0.62	0.38	2
0	0	1.26	2
1.16	1.16	0.23	2
0.23	4.52	1.86	2
			2
0.99	0.99	0.56	2
2.5	2.5	0	2
0.51		0	2
	1.83	2.2	2
1.02	1.03	0.18	1
2.9	2.4	5.97	2
0.93	0.63	0	1
	0.53	1.11	1
0.8	0.76	0.73	2
0.43	1.1	0.72	2
	1.14	1.51	2
1.84	1.84	1.38	2
1.24	1.24	1.11	2
	1.23	1.53	2
0	0	0	2
0.63	0.72	0.92	1
	1.24	1.63	1
0.58	0.58	0.42	2
0.94	0.66	2.63	2
	0.95	1.61	2
1.72	1.72	1.8	1
		0.93	2
0			2
0.48	0.48	0.48	2
0.89	0.89	0.95	1
1.13	0.88	1.01	2
	0.36	0.37	1
0.35	1.19	1.11	1
0.37	0.37	2.17	2
0.9	0.44	0.78	2
1.21	1.21	0.67	1
5.71	5.71	4.98	2
0.95	0.88	2.56	2
	0	0	2
0.36	0.36	0.48	2
0.59	0.59	2.21	2
	2.1	0.66	2
0.82	0.48	0.89	1
2.12	2.1	1.49	2
1.29	1.29	1.51	2
0.48	0.48	0.48	2
0.75	0.75	0.48	2
3.55	1.47	1.86	1
	0.98	0.87	2
1.02	0	0	2
0.18	0.15	0.19	2
0.81	1.9	2.8	2
3.42	3.42		2
1.64	1.43	2.48	2
0.89	0.89	1.77	2
1.21	1.04	0	2
0.22	0.22	1.08	2
2.31	2.31	1.33	2
0.24	0.56	0.22	2
3.07		1.81	2
1.37	1.37	1.2	2
	0	0.33	2
0.36	0.31	1.03	1
1.24	1.24	0.73	2
1.84	0.18	0.25	2
0.83	0.83	0.83	2
	1.37	0.58	2
1.3	0.93	0.56	2
0.94	0.94	0.94	2
0.51	0.51	1.44	2
0	0	1.21	2
1.8	1.8	1.31	2
1.06	1.06		2
0.39	0.39	0.39	2
1.4	0.77	0.74	2
0.45	0.45	0.62	2
3.25	3.95	1.33	2
0.43	0.43	0.93	2
2.7	0.9	4.83	2
0.67	0.67	0.59	2
0.95	0.95	0	2
2.16	0.75	2.6	2
0.16		1.05	2
0.74		0.3	2
2.27	2.27	2.04	2
0.45	0.54	0.6	2
0	0	0	2
0.44	0.44	1.37	2
2.35	2.35		2
			2
0.89	0.89	1.14	2
	0.83	2.94	2
0.89	0.89	2.57	2
2.92	1.04	1.6	2
0.63	0.63	0	2
	1.6	0.8	2
	0	0	1
2.11	2.11	1.38	2
0.21	0.21	1.54	2
3.7	3.17	1.75	2
0.21	0.32	0.17	2
0.59		0.64	2
1.88	1.88	0.87	2
2.91	2.91	2.37	2
0.84	0.84	1.1	2
2.03	2.03	0.8	2
0.1	0.52	1.28	2
1.1	1.1	1.1	2
1.02	1.85	0.43	2
0.92	0.14	0	2
	1.36	0.54	2
	0	1.21	2
0.45	0.45	1.51	2
2.89		4.12	2
1.05	1.05	0.66	2
0	0	0	2
0			2
	2.35	2.22	2
0.14	0.14	0.52	2
		0	2
0.97	0.38	1.42	2
0.99	0.19	0.24	2
0.6	0.6	0.44	2
1.06	1.05	1.5	2
1.11	1.11	0	2
0	0.46	0	2
	1.28		2
			2
2.22	2.22	1.95	2
0.58	0.58	1.01	2
0.23	0.23	1.1	2
	0.2	0.61	2
	1.47	1.59	2
1.12		1.48	2
0	0	0	2
		1.98	2
3.2	1.14	3.9	2
0	0	0	2
1.97	0.7	3.07	2
1.45	0.19	0.55	2
3.21	2.34	0.61	2
1.51		1.58	2
1.62	1.59	0.87	2
3.06	0.99	0.8	2
0.65	0.65	0.08	2
0.78	0.78	0.16	2
2.32	0.56	1.03	2
0.51		0.8	2
1.36	1.36	1.23	2
		1.59	2
0.85	0.85	1.73	1
1.02	1.37	0.57	2
1.55	1.7	2.08	1
0.19	0.19	1.58	2
0.9	0.9	0.8	1
1.4	1.27	1.59	2
	0.35	0.7	1
1.26	3.88	5.75	2
	1	0.35	2
1.03	1.03	1.6	2
	1.3	1.06	2
6.22	0.72	1.31	2
0.83	0.83	1.16	2
0.74	0.74	0.86	2
1.05	1.05	0.92	2
0	0.57	0.6	2
0.49	0.25	0.36	2
0.63	0.51	0.17	2
0.99	0.58	1.08	1
0.2	0.2	0.34	1
0.83	0.6	0.76	2
0.5	0.86	0.27	2
1.48	1.48	1.64	2
4.44	4.44	4.44	2
1.37	1.37	0.31	2
2.01	2.01	1.13	2
1.53	1.53	1.66	2
	1.16	1.22	2
1.58	1.58	0.64	2
1.09	1.09	0.8	2
0.36	0.23	0.63	2
2.66	2.14	0	2
1.76	2.16	0.87	2
			3
			3
			3
			3
0	0.51	1.02	2
0.63	0.47	1.49	1
0.39	0.39	0.44	1
			3
			3
			3
			3
			3
0.87	0.74	0.3	1
1.01	1.01		2
			3
			2
2.04	2.04	0.77	2
0	1.61	0.49	2
0	0		2
4.04	1.88	2.85	2
0.54	0.54	0.59	1
1.01	1.01	2.17	2
1.14	1.14	0.39	2
0.31	0.31	0	2
1.07	1.07		2
			2
0.97	0.97	0.29	2
1.51	1.51	0.24	2
0.19	0.19	0.19	2
4.44	3.36	2.41	2
1.74	1.74		1
0	0	0	2
1.22	1.22	0.72	2
1.59	1.74	0.78	2
1.75	0.93		2
0.34	0.34	0.61	2
0	0	0.18	2
0.76	0.76	1	2
1.74	1.27	0.41	2
0.97	0.8	0.86	1
0.62	0.56	0	1
0.71	0.71	0.3	2
0.29	0.29	0.29	2
0.64	0.64	1.43	2
0	0	3.28	2
0.52	0.63	0.87	2
1.36	0.71	2.23	2
1.12	1.12	1.13	2
1.2	1.2		1
	0	0.26	1
0.87	0.87	0.2	1
1.84	0.2	0.4	1
0	0.58	0.31	1
	0	0	1
	0.45	1	2
3.44	3.44		2
3.4	3.4		2
0.46	0.46	0.75	2
0.1	0.1	1.2	2
0.45	0.45	1.21	2
	0.57	0.69	2
0.32	0.32	0.37	2
0	0	2.03	2
2.86	0.76	0.76	2
2.84	2.84	1.28	2
1.05	1.05	1.05	2
1.67	2.21	1.54	2
	0.2	0.54	2
2.27	0.46	0.6	2
	0.38	0.49	2
		0.63	2
0.94		0.78	2
1.24	0	0	2
4	4		2
0.65	0.95	0.8	2
1.67	1.67	3.62	2
0.61	0.77	0.58	2
1.07		0.28	2
1.36	1.36	1.36	2
0.48	0.48	0.62	2
		0.33	2
1.85	1.85	2.11	2
1.54	1.43	1.22	2
0.13	1.01	0.15	2
	3.33	0.42	2
0.63	0.63	1.05	2
3.73	1.98	4.62	2
			2
0.44	0.58	0.77	2
0.63	0.95	0.67	2
0.88	0.88	1.71	2
3.33	3.33	0	2
1	1	1.34	2
0.82	0.82	2.08	2
1.84	1.84		2
0.49	0.49	0.26	2
0.84	0.84	0.64	2
0.53	0.53	0.5	2
0.91	0.91	1.71	2
0.8	0.8	1.69	2
0.35	0.35	0.99	2
0.51	0.51	0.84	1
			3
			3
			3
			3
0.29	0.29	0.51	1
1.87	1.87	0.11	1
0.31	0.31	0.5	2
2.12	2.12	0	2
1.44	1.1	1	2
0	0	0.2	2
0.4	0.09	0.5	2
1.62	0.33	0.49	2
0			2
1.05	0.08	0.1	1
1.04		1.01	1
3.4	3.4	1.24	2
0.75	1.01	0.89	2
	1.5	1.56	2
0		0.39	2
2.3	2.3	0	2
1.45	1.45	4.34	2
		1.61	2
0.85	0.85	1.38	1
0.38	0.38		2
0.49	0.49	2.08	2
0.48	0.42	0.77	2
	2.54	2.54	2
0	0	0	2
0.3	0.16	0.58	2
3.57		2.18	2
0	0	1.09	2
0.23	0.23	1.03	2
0.65	0.65	0.7	2
0.31		0.73	1
0.22	0.22	0.13	2
0.59	0.38		2
0.38	0.38	0.42	2
	0.24	0.73	2
1.12	1.12	1.36	2
0.2	0.2	0.14	2
0.11	0.11	0.41	2
0.4	0	3.03	1
0.56	0.56		1
2.1	2	0.17	1
0.68	0.41	0.46	1
0.42	0.42	2.09	1
0.82	0.45	1.62	1
0.49	0.55	0.38	1
0.25		0.44	1
	1.63	1.56	1
2.22	2.22	2.22	1
0.92	0.54		1
0.43	0.43	0	1
1.15	1.15	1.89	1
0.7	0.7	0.74	1
1	1	0.8	1
0.68	0.68	0.32	1
	0.32	0.46	2
1.1	0.77		1
0.54	0.17		1
1.57	1.29	0.45	1
0.94	0.43	0.6	1
	1.04	1.04	1
1.27	0.06	0.57	1
0.77		0.88	1
0.6	0.6	0.45	1
2.28	0.71	2.27	1
1.29	1.29	0.35	1
0.82	0.84	3.06	1
	0	0.36	1
0.9	0	0	1
	0.74	0.74	2
		0	2
1.73	0		2
0.18	0.18	0	2
1.11	0.49	0.96	2
	0.38	2.08	2
0	0		2
1.21	0.65	0.61	2
0.13	0.19	0.13	2
1.38	1.39		2
	0.38	0	2
0	0	1.37	2
0.55	0.3	0	2
1.23	0.97	1.64	2
0.28	1.17		2
2.56	2.56	1.12	2
1.19	1.19	0.96	2
0.61	0.76	0.36	2
	0	0	2
0	0.4	0.26	2
0.97	0.65	0	2
1.02	1.21		2
0.37	0.37	1.16	2
1.88	0.33		2
0.62	0.41		2
	1.36	0.62	2
2.86	0.8	0.6	2
0.11	0.16	0.69	2
0.61	0.56	2.75	2
2.42	1.9		2
0.2	0.48	0.37	2
	2.45	2.45	2
0.99	1.56	1.01	2
0.23	0.26	0	2
0	0	0	2
0.86	0.86	0.71	2
0.97		3.65	2
			2
0.9	0.85		2
0.58	0.58	0.93	2
0.56	1.01	0	2
0	1.36	3.19	2
	0.28	0.45	2
	0.14	0.29	2
0.23	0.23		2
	0	2.23	2
			2
0.92	0.09	0.55	2
0.72	0		2
0.2	0.2		2
0.2	0.65	0.35	2
0.36	0		2
0	0	0	2
		1.3	2
2.32	2.32		2
0	0.58	0	2
	1.29	0.93	2
13.32		0	2
0	0		2
	0.62	2.66	2
0.51	0.51	0.26	2
0.83	0.83	1.46	2
1.24		0	2
0	0	0.28	2
0.86	0.86	2.75	2
0.46		0.7	2
0.95	0.95		2
13.32		1.56	2
	0.54	2.12	2
1.31	1.31	1.54	2
1.21			2
0.49	0.49	0.54	2
0.28	0.28	0	2
0.16	0.38		2
0.67	0.67		2
2.5	1.35	1.73	2
0.66	0.66	0.4	2
	0.98	1.3	2
	1.24	1.24	2
	0.29	0.36	2
	1.01	2.44	2
	0.44	0.39	2
0.42	0.44	1.11	2
	1.16		2
	0.97	0.97	2
	0	0	2
0.64	0.64		2
1.33	1.33	3.12	1
0	0	0.85	2
0.36	0.36	0.37	2
	0.9	0.9	2
0.64	0.64	0.24	2
1.5	0.72	1.12	2
	1.63	1.64	2
	0.76	0.26	2
	0.76	0.62	2
1.11		0.39	2
			2
0.82	0.82	2.01	2
0.99	0.99	1.3	2
1.21		0	2
	0.86	0.5	2
	0.5	0.49	2
0	0		2
0.39	0.39	1.83	2
1.55			2
1.1	1.1	0.5	1
0	0.62		2
0.2	0.82	0	2
0.74			2
2.01	0.65	0.5	2
2.21	2.63	1.61	2
	0.47	0.47	2
0.45	0.21	0.09	2
0.78	0.78	0.24	2
0.32	0.32		2
	0	4.85	2
1.1	0.62		2
0.3	0.3	3.24	2
3.05		1.17	2
0.28	0.27	0	2
0	0.36	0	2
1.05	1.05	0	2
	0.5	0.45	2
0.52	0.52	0.58	2
1.07		2.23	2
0.8		5.2	2
1.36	0.66	0.88	2
0.85	0.85	0	2
0.49	0.49	0.29	2
0.26	0.21	1.34	2
0	0	0.19	2
0.19	0.49		2
0.19	0.19	0.79	2
1.76	1.76	0.87	2
0.37	0.63	0.41	2
			2
0.7	0.35	0.38	2
0	0.31		2
0.62	0.62	0	2
0.65	0.65	0.89	2
0.28	0.19	0.24	2
0.54	0.54	0.76	2
			2
			2
			1
			3
			3
			3
			3
			3
0.61	0.61	0.69	1
0.48	0.63	2.31	1
			3
			3
			2
2.22			2
1.47	1.47	1.61	2
0.54	0.54	0.83	2
1.83	1.83	1.83	2
1.12	1.04	0.72	2
0.95	0.95	0.95	2
0.62	0.62	0.59	2
0.54	0.54	0.87	2
0.24	0.24	0.24	2
0.72	0.95	2.52	2
2.5			2
1.22	1.22	0	2
0.46	0.46	0	2
0.74	0.47	0.22	2
2.14		0.78	2
0.99	0.4	0.27	2
1.57	1.34	0.54	2
1.36	1.03	0.18	2
0.15	0.51	1.25	2
2.18	2.18	2.34	2
0.36	0.36	0.4	2
0.91	1.04	0.22	2
1.21		0	2
1.29	0.18	0.18	2
0.84	0.61	2.06	2
0	0.44	0	2
0.82	0.57	1.92	2
0.85	0.85	0.43	2
0	0	0.95	2
1.59	1.36	1.36	2
0.21	0.21	0.21	2
0	0	0.25	2
1.39	1.57	1.11	2
1.23	1.23	0.5	2
0	0.21	0.21	2
1.93	1.93	1.81	1
	1.04	2.75	2
0.36	0.36	0.9	2
0.1	0.1	0.24	2
	2.22		2
2.34	2.34	1.32	2
1.46	1.46	1.49	2
0.55	0.55	1.81	2
1.04	1.04	0.96	2
0.87		1.69	2
0.88	0.88	0.75	2
	0.53	0.88	2
1.82	1.82	0.87	2
		1.73	2
0.52	0.52	1.06	2
0	0	0	2
0.36	0.12	0.17	2
	0.68	0.68	2
0.86	0.86	0.5	2
	0.85	0.18	2
0.65	0.23	0.23	2
2.63	0.73		2
1.25	1.25	0.8	2
0	0	0.9	2
0.36	0.77	2.74	2
2.88	0.83	1.11	2
0.49	0.49	0.44	2
0.24	1.9	0.95	2
0.4	0.4	0	2
0.25	0.25	1.8	2
0.66	0.56	0.14	2
0.18	0.18	1.39	2
			2
0.5			2
0.32	0.32	0	2
2.05		1.59	2
		3.06	2
2.9	2.48	0.85	2
0.75	0.75	0.74	2
0.29	0.29	0.34	2
0.31	0	0.32	2
1.42	1.42	0.4	2
0.11	0.11	0.85	2
1.07	1.07	1.97	2
0.86	0.86	0.84	2
0.5	0.5	1.86	2
0.27	0.27	0.28	2
0	0	0	2
		0.26	2
1.9	1.69	2.53	2
1.72	1.72	0	2
0.49	0.49	3.1	2
0.88		1.11	2
0.97	0.97	1.19	2
0	0	0	2
		1.09	2
0.78	0.22	0	2
0.37	0	0.41	2
0.92	0	0.21	2
2.13			0
0.91	0.91	0.17	2
	0	0	2
0.57	0.57	1.41	2
	1.66	1.89	2
1.21	1.21	0.36	2
1.08	1.08	0.21	2
0	0	0.35	2
1.38	1.38	0.35	2
4.02	4.02	4.02	2
0.42		0.43	2
1.68	0.82	1.14	2
0.7	0.7	0.4	2
1.83	1.83	1.83	2
	0	0.58	2
0	0	0	2
2.45			2
0.75	0.75	0.93	2
0	0.11	0.11	2
0.83	0	1.42	2
	0.29		2
0	0	0	2
0.91	3.8	1.23	2
0.32	0.32	0.44	2
0.69	0.69	1.03	2
0.46	0.46	0.49	2
		1.34	2
0.47	0.47	0.82	2
0.39	0.39	0.59	2
0.91		0.78	2
1.87	1.87	1.87	2
0	0.74	1.17	2
0			2
1.48	1.48	1.28	2
1.72	1.72	1.32	2
1.14	1.14	1.19	2
1.85	1.65	4	2
1.45	1.45	0	2
	0.54	0	2
0.62	0.62	0.62	2
0.36			2
			2
1.37	1.37	1.28	2
0.83			2
1.03		1.1	2
1.55	1.55	0.69	2
		0.43	2
0	0	0.57	2
		2.95	2
		0.77	2
0.74	0.33	0.86	2
1.48	0.83	1.93	2
		0.68	2
		0.2	2
	0	4.05	2
2.42			2
		1.21	2
1.87	0.96	0.75	2
3.22	0.34	1.19	2
0.67	0.67	0.41	2
1.21	0.41	0.81	2
		1.83	2
2.36		2.01	2
		1.81	2
3.06	0.68	0.97	2
1.9	1.6	1.92	2
1.2		0.82	2
	0.83	0.43	2
0.59	0.59	0.74	2
1.44		0.54	2
0.31	0.31	2.14	2
0.81	0.81	0.61	2
1.42	0	0.48	2
0.31	0.31	1.13	1
1.82	1.82	1.26	2
	0.76	0	2
	0.85	0	2
1.13	1.13	0.52	2
0.89	0.89	0.89	2
	1.73	1.82	2
			2
0.77	0.77	0.73	2
			2
	0.98	0.97	2
0.67	0.67	0.2	2
1.02	1.02	0.99	2
1.55	1.65	2.84	2
	0.25		2
0.64	0.63	0.39	2
1.58	1.58	0.57	2
0	0	0.18	2
0	0	0.25	2
0.58	0.58	1.83	2
1.52	1.52	1.42	2
0.13	0	0.55	2
0.47	0.47	0.47	2
1.77	1.77	1.52	2
1.74	1.38	0.23	2
1.85	0	0	2
0	0.15	0	2
0	0	0	2
	2.55	4.6	2
0.15	0.15	0.52	2
			2
0.31	0.31	0.68	2
0.42	0.42	1.04	2
	1.09	0.87	2
0.61	0.61	1.58	2
0	0	0	2
0.76	0.76	0.96	2
0	0	0.73	2
0.5	0.88	1.09	2
			3
			3
			3
			3
			3
			3
			3
			3
			3
			3
			3
			3
	0.94	0.59	1
1.01	0.41	0.41	1
1.07	1.07	1.23	1
1.61	1.61	1.42	1
1.1	1.19	0.43	1
1.22		0.5	1
0.43	0.43	0	1
0.62	0.62	0.16	1
0.2	0.2	0.56	1
0.79			1
5.04			1
2.41			1
0.24	0.24	0.26	1
3.42	3.42	1.31	1
0.32	0.27	0.15	1
1.06	1.06	0.14	1
1.42	1.42	1.7	1
1.12	1.12	0.56	1
1.12	0.96	0.81	1
0.22	0.81	0.68	1
0.7	0.7	1.37	1
1.89	1.89	2.39	1
0.4	0.4	0.89	1
0.94	0.94	0.41	1
2.77	0.8	0.59	1
0.97	0.54	0.6	1
2.64	2.64	2.57	1
0.26	0.76	0.72	1
	0.63	0.6	1
1.1	1.1	0.13	1
0.41	0.41	0.78	1
0.4	0	0	2
	0.62	0.43	1
1.7	1.7	0.7	1
0.51	0.52	0.55	1
0.95	0.95	0.55	1
0.75	0.75	1.01	1
	0.46	1.4	1
		1.58	1
	0.32	0.28	1
1.57	0.82	0.9	1
0.3	0.3	0.18	1
2.22			1
0.61	0.61	0.47	1
	0	6.24	2
0.61	0.61	1.13	1
			3
			3
			3
1.05	1.05	0.54	2
0	0		2
1.38	1.38	1.68	1
0	0	0.43	2
1.8	1.16	0.77	1
1.38	2.25	1.95	1
			2
0	0	2.63	2
0	0.97		2
0.98	1.02	0.9	2
0.71	0.32	1.53	2
13.32	0.18	0	2
0.61	0.33	0.8	2
1.33	1.33	1.05	1
0.91	0.53	0.98	2
1.13	1.51	1.05	1
0.67		3.34	2
1.08	1.08	1.14	2
			2
0.61	0.61	0.47	2
1.23	1.02	1.29	1
0	0.19	0	2
1.38	1.38		2
1.27	1.88	0.26	2
2.05	0.54		2
2.28	2.03	1.13	2
0.27	0.27	0	2
4.44	2.28	1.08	2
1.31	0.82	0.74	2
0.74	0.71	0.71	2
1.57	1.57	1.13	2
7.77	0.86	3.39	2
2.01	0.71	0.68	2
1.08	1.08	0	2
0.83	0.83	0.41	2
13.32	2.35	1.02	2
2.04	0.61	2.34	2
0.24	0.49	0.37	2
1.1	1.1	1.1	2
1.34	0.85	0.48	2
0.23	1.18	1.04	1
1.12	0.94	1.77	1
0.27	2.07	0.73	2
0.83	1.04		1
0	0.5	2.6	2
1.11	1.11	5.79	2
0.78	0.78	2.3	2
0.65		0	2
0.42	0.29		2
2.3	1.23	1.26	2
2.42	2.42	0.43	2
0.33	0.33	0	2
1.97	1.97	1.62	2
0	1.27	0.72	2
1.76	1.76	0.59	2
0	0.41	0.82	2
0	0	1.39	2
0.92	1.02	0.79	1
2.3	2.3	1.51	2
0.31	0.31	2.08	2
0.66	0.19		2
	0.41	0.52	2
1.27	0.63	0	2
0.24	0		2
0	1.56	2.23	2
0.74	0.74	0.56	2
0.64	0.64	0.64	2
1.16	1.16	1.86	2
0		0.72	2
			2
0.55	0.15	0.2	2
0.91	0.7	2.02	2
2	1.57	2.81	2
1.1	0.75	1.36	1
2.66	1.5	2.08	2
1.67	1.45	2.91	2
0.86	0.24	0.97	2
1.42	0.91	1.52	2
0.64	0.64	0.26	2
1.15	1.12	0.5	2
1.65	1.65	0.91	2
2.29	2.19	3	2
0		0	2
1.13	1.65	0.47	2
0.62	0.62	0.36	2
1.64	0.72	1.32	2
1.9	0.54	0	2
0.37	0.62	1.89	2
0.25	0		2
	0.52	1.26	2
0.97	0.31	0.51	1
0.8	0.8		0
0.89		0	2
2.08	0.37	0.7	2
1.9	0.88	1.64	2
0.8	0.8	0.47	2
0	0	0.3	2
0	0	1.89	2
0.4	0.79	1.51	2
0.26		0.3	2
4.85	4.85	0	2
	0	0.4	2
0.27	0.12	0.48	2
0.7	0.14	0.23	2
1.74		0.82	2
0	0	0.18	2
8.09	0.98	0.31	2
1.58	0.75	0.82	2
0			2
1.05	0.19	0.53	2
0	0.2		2
0.39	1.23	2.53	2
1.67		0.96	2
1.11	1.11		0
1.57	1.57		2
1.05	1.05		2
	0	0	2
1.54	1.54	0.83	2
0.95	0.95		2
	0.65	0.34	2
1.16	1.16	0	2
	0	0.95	1
1.51	1.51		2
0		0	2
0	0	0	2
2.74	0.35	0.72	1
1.35	1.35	1.64	2
0.61	0.61	0	2
0	2.5	1.86	2
0.23	0.23	0.91	2
2.22		2.46	2
		1.56	2
0.26	0.22	0.87	2
1.86	0.24	0.8	2
0.85	1.06	1.3	2
0.81	0.81	0.37	1
1.8	1.8	1.05	2
2.71	0.36		2
1.65	1.65	0.51	1
1.51	0.58	0	1
0.27	1.7	2.3	2
1.45		0.58	2
0.41	1.24	0.32	1
1.6	1.6	0.46	2
0.45	0.45	0.75	1
2.11	2.11	0	2
1.78	1.77	1.98	2
0.97	0.97	0.39	2
			2
1.02	1.02	0.74	2
0	1.55	1.55	2
	1.11		2
1.35	0.88	0.68	2
0.51		0.19	2
0.97	0.97	0.52	2
0	1.24	1.24	2
0.39	0.32	0	2
3.45	3.45	1.66	2
0.49	0.32	1.13	2
0.37	0.37	0.37	2
		0	2
1.8	1.8	1.45	2
1.85	1.85	0.43	2
0	1.3	2.6	2
0.47	1.1	1.43	2
4	4	1.45	1
1.16	1.16	1.14	1
2.05	2.05	0.19	2
3.17	3.17	2.94	2
0	0	0	2
0.74	0.41	0.63	2
1.33	0.67		2
1.81	0	0.68	2
0.86	0.86	1.47	2
0.43	0.17	0.23	2
0.19	0.19	0	2
1.57	1.57	1.62	2
0.89	0.89	1.2	2
0.62	0.71	1.83	2
2.68	2.68	2.64	1
0.34	0.34	0.59	2
0.51	0.65	0.18	1
1.34	1.34	1.19	1
2.01	2.01	0.74	1
0.43	0.43		0
0.72	0.72	3.51	2
2.03	2.03	0.56	2
1.21	0	0	2
0.78	0	0	2
0	1.04	3.39	2
0.67	0.67	0.71	1
1.7	1.7	0.82	2
		0.69	2
0.89	1.88	0.18	2
0.48	0.48	0	2
0		0	2
0.91	0.49	0.5	2
2.37	2.37	2.09	2
1.02	1.02	0.41	2
0.56	0.18		2
0.62	0.62	1.09	2
0.49	0.49	0.31	2
3.37	3.37	3.32	2
1.61	1.61	1.21	2
2.78	2.78	1.79	2
0.26	0	0	2
0.56	0.56	2.21	2
0.53	0.53	2.89	2
1.62	1.32	1.33	2
0.56	0.94	0.59	2
0.73	0.73	0.36	2
1.51	1.51	0	2
1.02	1.02	0.62	2
0.44	0.44	0	2
0.32		1.82	2
0.89	0.89	0.6	2
1.29	1.29	0.38	2
	1.74		0
0.22	1.11		2
0	0	0	2
			3
			3
			3
			3
			3
			3
			3
			3
			3
			3
0.7		0	2
	0.56	1.04	1
			3
1.09	1.09	0.46	2
0	0	0.54	2
		3.42	0
0	0	0.56	2
0.7	0.7	2.11	2
		1.97	2
1.82	1.82		2
		0.45	2
0.33	0	0	2
3.03	3.03	1.02	1
1.67	1.67	0.89	1
0.07	0.16	0.19	1
0.92		0	1
0.86	0.86	1.02	1
	0.44	0.3	1
0.92	0.67	0.42	2
0.53	0.53	0.32	2
1.11	1.58	0.82	2
0.65	0.33	0.33	2
2.91	2.91	1.63	2
0.59	0.52	0.35	2
0	0	0	2
0	0.34	0.55	2
	0.15	1.56	2
	0.74	0	2
0.49	0.49	0.98	2
0.97	0.97		2
1.16	1.16	0	2
1.64	1.66	1.09	2
1.46	1.46	1.04	2
0.46	0.31	0.29	2
0.13	0	0.27	2
0	0	0.74	2
2.44	2.44	3.22	2
0.21	0	0	2
0.78	0.78	0	2
1.14	1.14	1.04	2
	1.3	1.55	2
0.85	0.22	1.3	2
0	0	0.25	2
0.36	0.51	0.79	2
0.42	0.97	0.44	2
0	0	0	2
1.07	0.2	0.2	2
0	0	0.5	2
0.2	0.2	1.39	2
1.32	1.32	0.46	2
0.66	0.66	0.8	2
0.57	0	0.17	2
0.77	0.77	2.31	2
0	3.17	0.58	2
0.23	0.13	0.33	2
0.48	0.48	1.27	2
1.3	1.3	1.39	2
0.69	0.69	0.83	2
0	0	0	2
0.5	0.5	1.7	2
1.38	1.15	0.51	2
0.33	0.19	0.14	2
2.25	2.25	0.23	2
0.44	0.44	0.57	2
1.64	1.64	1.54	2
1.04	1.04	1.18	2
		0.87	2
0.23	0.23	0.14	2
0	0	0	2
1.38	1	0.59	2
	0	1.26	2
			3
			3
			3
0	0	1.11	2
			3
			3
0	0	1.26	2
0.63	0.52	0.36	1
1.15	1.15	0	1
1.87	1.87	1.08	2
0.52	0.52	0.35	2
1.4	1.14	2.08	1
1.21	0.8	0.69	2
			2
			3
	0		1
0.73	0.73	0.52	1
			3
	1.11	1.78	2
			3
2.03	2.03		2
	1.43	0.38	2
			3
1.25	1.18	0.74	2
			3
	0	0	3
			3
2	0.48	0.58	2
			3
			3
			3
0.44	0.44	0	2
0	0	1.01	2
			3
1.24	1.24	1.31	1
			3
			3
1.48		5.79	2
			3
			3
0	0	0	1
1.04	0.62	0.45	2
0.42	0.42	0.9	2
0	0		1
		0.82	2
0	0	0	2
			3
1.32	1.32	1.17	2
			2
	0.71	0.69	2
	0.88	3.31	2
			3
			3
			1
			2
			3
			3
0.2	0.2	0.08	2
			3
			3
			3
1.07	1.07		2
0	0	0	2
			3
			3
1.67	1.85	2.38	2
			3
0			0
			2
			3
			3
			3
0		2.89	2
			3
0.74	0.74	0.43	2
			3
0.5	0.5	0	1
			3
			3
0.71	0.71	1.38	2
			3
			3
			3
	0.37	0.5	1
			3
0.12	0.12	1.18	2
			3
0.75	0.7	1.27	1
			3
0.76	0.69	1.09	1
1.28	1.53	1.63	1
			3
0	0.79	0	1
			3
1.78	1.78	1.73	2
			3
			3
			3
0.7	0.86		2
0.12	0.12	0.92	2
			1
0.46		0.74	2
2.12		1.82	2
2.27	2.27	1.11	2
			3
0.67	0.6	0.9	1
			3
			3
0.18	0.18	1.33	2
		1.68	2
1.11	0	0.36	2
2.66	2.66	0	2
1.26	1.26	0.63	2
			3
			3
			3
			3
			3
0	0	0.23	1
			3
0	0	0	0
0	0.42	0	1
			3
11.42	0.95	0.91	2
5.61	1.9	2.4	2
1.48			2
			2
0.9	0.9	1.09	2
0.81	0.81	1.43	2
			3
			3
			3
			3
			3
			3
			3
			3
2.27	2.27	4.19	2
2.66	2.57	4.18	2
0.91	0.91		2
	0.27	1.3	2
			3
0.87	0.79	0.8	1
			3
		1.26	2
	0.48	0	2
1.16	1.16	1.14	1
			2
			2
			2
1.05	1.05		2
			3
			3
			3
			3
0.77	0.75	2.71	2
			3
			3
		2.87	1
			2
1.14	0.29	0.27	2
			3
			3
			3
			3
0.21	0.33	0	2
0	0	0	2
			3
	0	0	2
			3
	0.47	0.18	2
1.4	0.58	2.02	1
			3
0.48	0.68	0.22	2
2.4	0.91	1.2	1
		1.38	1
			3
			3
			3
			3
			3
0.7	0.7	0.7	0
			3
	1.07		2
0	0	1.3	1
0.46	0.46	0.46	0
0.78	1.19	1.59	2
			2
			2
			3
	1.04	5.2	2
3.07	3.07	1.81	2
		2.08	2
			3
			3
			3
			2
		0.88	2
		0.9	2
		0.76	2
			3
	1.29	2.23	1
			3
			3
			2
			2
			3
			3
		0	2
			3
2.66	2.66	0.3	2
			3
0.39	0.39	0	2
			3
1.75	1.75	0.34	2
			1
	0	0.8	1
			3
		1.23	0
	0.32	1.59	2
		1.36	2
		1.72	2
			3
			3
			3
		0	1
	1.16	1.56	1
			2
			3
			3
			3
			2
		0.44	2
		0.89	2
			3
			3
		0.35	0
		1.89	2
			3
		0.87	2
		0.74	2
			3
		0	1
			3
		1.25	0
0.69	0.69	1.06	1
		2.89	1
			3
0.78	0.78	1.1	3
			3
3.22	3.22	2.88	1
0.29	0.29	0.16	1
0.76		2.2	2
			3
0.22	0.51	0.48	2
	1.86	1.86	2
			3
		0.54	1
0	0	1.45	2
0.42	0	0	1
1.02	0	0	1
			3
0.95	0.95	0.54	1
			3
			3
			3
		0.74	1
			3
			3
0	0.52	0.13	2
1.34	1.34		2
0.44	1.3	0.29	2
0.44	0.44	0	2
0.67	0.39	0.55	2
			3
0.66	0.1	0	2
			3
			3
			3
			3
		0.39	2
0	0		1
			3
0.86		0.86	1
			3
		0.44	1
			3
0.89	2.85	2.85	1
0	1.38	1.38	1
0.66	0.66	1.61	1
0.56	0.56	0.38	1
			1
			3
			3
	1.63	0.82	2
		0.3	1
0	1.09	0	1
			3
	0.76	0.84	1
	0.62	1.43	1
		1.3	0
0.53	0.53	0	2
0.31	0.31	0.36	1
			3
[truncated: 79 more rows]
