# Supplementary material for: Understanding the impact of supervision on reducing medication risks: an interview study in long-term elderly care
Source: BMC Health Serv Res. 2017 Jul 6;17:464. doi: 10.1186/s12913-017-2418-6 (PMC5501537; doi:10.1186/s12913-017-2418-6)
Supplement: Supplementary file 2 — Indicator medication safety incidents year 2010_2011_2012. This file contains self-reported indicators from all care facilities over the years 2010-2012. The indicator represents the percentage of patients that encountered a medication incident during the month prior to the measurement of the indicator. (XLSX 36 kb) [file 12913_2017_2418_MOESM2_ESM.xlsx]

## Sheet: data 2010-2012
Indicator value 2010	Indicator value 2011	Indicator value 2012	Type organisation*
7.47	20.76	8.59	2				*0 = unknown; 1=nursing home; 2=home for older people; 3=combination of nursing home and home for older people
2.06	2.55	3.44	2				** when a cell is left blank, the value is missing
7.1	8.02	4.47	2
**	2.55	4.21	2
8.02	3.33	11.02	2
1.88	2.49	5.14	2
1.85			2
	6.38	6.87	2
2.1	3.3	1.42	2
17.7	17.52	16.35	2
5.28	8.06	5.6	2
	4.73	5.31	2
2.19	1.02	2.47	2
6.25	2.63	7.34	2
1.17	2.11	4	2
6.52	10.15	2.52	2
2.46	6.11	6.18	2
6.03	4.35	5.74	2
12.24	5.54	6.98	2
4.46	1.54	12.41	2
1.79			2
8.86		7.11	2
4.43	10.72	12.6	2
2.11	3.66	4.21	2
6.36	7.02	2.58	2
3.19	2.62		2
3.83	3.59	5.22	2
1.74	2.49	2.9	2
	1.62	2.01	2
2.05	1.86		2
4.52	2.9	2.18	2
2.48	22.59	11.33	2
	3.29	2.75	2
5.7	4.83	3.12	2
1.15	3.03	1.05	2
1.68	8.89	3.08	2
3.23	3.1	2.03	2
12.94	1.96	1.77	2
3.82	3.62	5.84	2
	1.14	2.46	2
8.7	1.49	1.74	2
4.15	8.84	6.1	2
6.37	2.38	1.7	2
5.71	2.93	17.39	1
	5.03	4.54	1
4.13	2.35	2.79	1
6.99	2.44	2.88	1
2.93	2.74	3.12	1
1.98	2.02	6.63	1
	2.45	4.37	1
4.18	3.4	1.15	1
3.32	2.33	1.58	1
1.63	7.45	5.87	1
7.69	11.4	6.59	1
4.02	2.86	2.79	1
3.35	3.61	3.47	1
7.07		2.4	1
8.86	4.01	2.85	1
4.28		6.59	1
2.93	5.91	7.63	1
4.05	11.44	5.36	1
16.15	11.53	5.6	1
4.04	3.03	1.53	1
10.31	7.46	5.31	1
7.47	1.61	7.54	1
1.76	3.78	4.08	1
1.55	1.92	3.87	1
10.44		2.72	1
2.05	1.92	2.95	1
5.48	2.57	1.85	1
8.82	2.99	4	1
6.15	10.09	8.76	1
4.33	3.08	4.68	1
1.64	1.42	1.93	1
2.8	1.52	6.57	1
3.99	3.15	6.64	1
1.41	1.59	3.24	1
1.87	1.57	1.95	1
7.6	6.04	25.27	1
9.29		3.22	1
2.34	15.14	9.24	1
1.37	3.29	3.89	1
3.03	1.52	1.59	1
2.66	1.71	2.42	1
3.43	7.77	7.19	1
6.82	3.7	7.33	1
3.42	1.89	5.38	1
5.05	3.24	3.55	1
	1.4		3
	2.32		3
	2.19		3
	5.63		3
	4.62		3
	5.81		3
	2.44		3
	2.22		3
	9.47		3
	7		3
	3.13		3
	11.13		3
	3.4		3
	1.52		3
	9.17		3
	6		3
	1.97		3
	4.83		3
	5.27		3
	10.26		3
	8.09		3
	12.36		3
	21.27		3
	1.55		3
	1.69		3
	3.78		3
	6.74		3
	1.98		3
	1.45		3
	3.29		3
	7.88		3
	1.69		3
			3
	1.69		3
	1.89		3
	4.11		3
	2.99		3
	18.74		3
	3.92		3
			3
	22.3		3
	1.54		3
	1.82		3
	1.29		3
	2.92		3
	4.76		3
	5		3
	3.4		3
	4.42		3
	2.01		3
	2.99		3
	4.64		3
	2.14		3
	7.06		3
	1.85		3
	2.28		3
	3.31		3
	1.52		3
	6.72		3
	4.92		3
			3
	3.56		3
	15.74		3
	0.96		3
	1.34		3
	2.67		3
	6.35		3
	3.1		3
	13.63		3
	1.32		3
	2.88		3
	1.8		3
	5.09		3
	2.29		3
	1.95		3
	3.54		3
	2.33		3
	5.54		3
	2.26		3
	2.86		3
	2.76		3
	8.78		3
	5.55		3
	4.28		3
	3.4		3
	10		3
	1.59		3
	6.06		3
	14.15		3
	4.24		3
	8.98		3
	1.57		3
	5.73		3
	13.48		3
	14.84		3
	1.71		3
	6.26		3
	2.9		3
			3
	3.26		3
	2.95		3
	4.96		3
	1.62		3
	5.52		3
	11.13		3
	3.34		3
	8.34		3
	5.28		3
	8.57		3
	5.69		3
	3.08		3
	1.02		3
	5.6		3
	4.55		3
	34.58		3
	2.17		3
	6.55		3
	3.59		3
	1.84		3
	0.61		3
	1.9		3
	2.48		3
	3.79		3
	2.77		3
	2.46		3
	1.57		3
			3
	3.35		3
	6.37		3
	5.21		3
	2.74		3
	7.82		3
	4.92		3
	4.86		3
	4.86		3
	1.69		3
	10.53		3
	5.37		3
	3.3		3
	2.33		3
	12.09		2
	7.55		2
	14.39		2
	1.95		2
	2.68		2
	9.86		2
	1.52		2
	1.67		2
			2
	11.02		2
	1.76		2
			2
	4.01		2
	8.34		2
	3.1		2
	3.04		2
	2.26		2
	6.73		2
	2.03		2
	3.84		2
	2.62		2
	2.04		2
	5.28		2
	13.99		2
	1.64		2
	4.8		2
	1.64		2
	8.63		2
	3.27		2
			2
	1.88		2
	6.05		2
	0.88		2
			2
			2
	10.49		2
	6.06		2
	3.64		2
	2.21		2
	2.45		2
			2
	1.95		2
	3.46		2
	11.79		2
	2.1		2
	5.55		2
	3.07		2
	1.3		2
	8.47		2
			2
	2.32		2
	11.02		2
	4.48		2
	2.64		2
	1.73		2
			2
	3.29		2
	12.12		2
	3.54		2
	11.12		2
	2.97		2
	1.85		2
	1.49		2
	1.29		2
			2
			2
			2
			2
			2
			2
			2
			2
	1.29		2
	1.17		2
	3.18		2
	3.07		2
	7.09		2
	2.37		2
	8.01		2
	1.94		2
			2
	2.35		2
	2.11		2
			2
	1.81		2
	4.76		2
			2
	2.68		2
	12.75		2
	2.83		2
	0.91		2
	1.81		2
			2
			2
	3.75		2
	3.06		2
	2.36		2
	2.86		2
	2.12		2
	2.85		2
	14.46		2
	1.34		2
	6.82		2
	17.97		2
	4.49		2
	3.41		2
	9.86		2
	2.09		2
	1.71		2
	0.98		2
	1.28		2
	11.94		2
	1.41		2
			2
			2
	2.75		2
	8.78		2
	2.46		2
	12.91		2
	2.46		2
	2.96		2
			2
	1.42		2
	2.58		2
	3.72		2
	1.52		2
	3.64		2
	1.36		2
	11.93		2
	5.99		2
	2.81		2
	14.3		2
	1.57		2
	3.6		2
	6.85		2
	3.07		2
	2		2
	4.07		2
	5.09		2
	1.75		2
	10.82		2
	8.07		2
	5.8		2
	21.73		2
	7.32		2
	2.31		2
	10		2
	2.72		2
			2
			2
	3.1		2
	1.44		2
	1.95		2
	1.07		2
	1.95		2
	6.61		2
	4.59		2
	6.54		2
	1.42		2
	4.62		2
	1.69		2
			2
	4.05		2
	4.48		2
	9.09		2
	48.03		2
	14.87		2
	3.6		2
	12.26		2
			2
	5.67		2
	5.46		2
	8.83		2
			2
	10.72		2
	7.96		2
	3.73		2
			2
	8.42		2
	6.08		2
	5.09		2
			2
23	22.51		2
	16.01		2
	23.71		2
	6.71		2
	2.07		2
	5.91		2
			2
			2
	9.09		2
	4.92		2
	4.4		2
	4.79		2
	2.43		2
	24.79		2
	2.09		2
	8.36		2
	2.85		2
	15.88		2
	1.52		2
	2.1		2
	4.44		2
	6.91		2
	1.41		2
	4.16		2
	5		2
	1.52		2
	3.07		2
	6.84		2
	10.92		2
	2.78		2
	2.41		2
	4.11		2
			2
	4.79		2
	15.95		2
	4.22		2
	8.15		2
	1.77		2
	1.51		2
	2.46		2
			2
	6.43		2
	3.18		2
	4.45		2
	6.77		2
	1.38		2
	2.07		2
	2.07		2
	3.26		2
	4.19		2
			2
	13.2		2
	3.63		2
	5.09		2
			2
			2
	3.84		2
	6.1		2
	1.42		2
	2.75		2
	3.27		2
	1.39		2
	2.52		2
	3.98		2
	20.64		2
	10.36		2
	4.34		2
			2
	1.54		2
	5.64		2
	7.36		2
	4.86		2
	1.98		2
			2
	5.76		2
	4.07		2
	4.14		2
	1.06		2
	3.25		2
	1.79		2
			2
	11.36		2
			2
	3.34		2
	1.65		2
	1.94		2
	4.61		2
	16.24		2
	8.73		2
	7.19		2
	1.83		2
	2.45		2
	3.92		2
			2
	2.96		2
	8.86		2
	2.07		2
	2.99		2
	8.52		2
	2.95		2
	8.11		2
	1.92		2
	1.44		2
			2
	1.06		2
	6.09		2
	2.71		2
	3.27		2
	2.48		2
			2
	7.51		2
	1.73		2
	4.7		2
	8.78		2
	5.85		2
	2.92		2
	7.02		2
	5.95		2
	2.89		2
	1.24		2
	14.33		2
			2
	2.29		2
	11.83		2
	3.34		2
	8.74		2
	1.98		2
	1.57		2
	2.29		2
	1.75		2
	6.58		2
	18.07		2
	2.22		2
	11.96		2
	5.21		2
			2
	3.13		2
			2
			2
	10.4		2
	3.55		2
	4.49		2
	3.52		2
	1.59		2
	4.82		2
	2.43		2
			2
			2
	10.89		2
	2.46		2
			2
	1.95		2
			2
	2.28		2
	4.59		2
	26.6		2
	1.73		2
	4.88		2
	2.97		2
	7.88		2
			2
	8.23		2
	1.24		2
	6.78		2
	10.9		2
	1.99		2
	9.65		2
	2.89		2
	3.54		2
	7.87		2
	4.66		2
			2
	4.98		2
	1.89		2
	4.66		2
	10.17		2
	5.55		2
			2
	2.38		2
	1.54		2
	2.47		2
	14.78		2
	11.13		2
	39.03		2
	4.99		2
	5.6		2
	1.42		2
	1.39		2
	3.7		2
	1		2
	3.68		2
	1.9		2
	1.81		2
	3.37		2
	3.61		2
	1.75		2
	5.13		2
	2.16		2
	4.85		2
	1.64		2
	3.36		2
	1.8		2
	13.46		2
	3.77		2
	5.95		2
	2.17		2
	6.42		2
			2
	2.26		2
			2
			2
	2.03		2
	1.6		2
	1.75		2
	8.11		2
	15.1		2
	6.5		2
	6.26		2
			2
	8.43		2
	10		2
	16.03		2
	4.72		2
	4.48		2
	7.32		2
	4.24		2
	1.78		2
	7.83		2
	2.03		2
	2.68		2
	2.21		2
			2
	2.17		2
	1.37		2
			2
	4.73		2
	1.95		2
	3.73		2
	1.05		2
	7.59		2
	1.73		2
	1.98		2
	4.47		2
	13.48		2
	7.65		2
	5.42		2
	4.35		2
	7.39		2
	2.88		2
	3.01		2
	1.22		2
	2.89		2
	3.76		2
	1.24		2
	1.7		2
	6.81		2
	6.4		2
	2.1		2
	2.71		2
	5.78		2
	10.59		2
	3.2		2
	1.38		2
	6.66		2
	2.11		2
			2
	2.24		2
	3.59		2
	5.34		2
	8.46		2
	7.09		2
			2
	11.09		2
	1.87		2
	2.64		2
	4.44		2
	4.92		2
	1.23		2
			2
	1.99		2
	2.15		2
	9.7		2
	3.61		2
	3.88		2
	6.61		2
	2.59		2
	1.95		2
			2
	8.02		2
	4.92		2
	1.35		2
	3.49		2
	3.43		2
	1.65		2
	2.52		2
	2.67		2
	1.75		2
	2.68		2
	2.28		2
	1.86		2
	4.19		2
	2.99		2
	1.84		2
	6.77		2
	2.41		2
	4.19		2
			2
	5.13		2
	2.28		2
			2
	0.99		2
	6.26		2
	3.47		2
	2.13		2
	14.04		2
	4.48		2
	8.58		2
	27.01		2
	1.98		2
			2
	20.18		2
			2
	2.99		2
	1.07		2
	1.63		2
			2
	4.16		2
	2.94		2
	1.44		2
			2
	2.62		2
	9.7		2
	5.42		2
	4.79		2
	7.87		2
	1.36		2
			2
	13.26		2
	3.98		2
	21.19		2
	4.88		2
	1.14		2
			2
	4.1		2
	7.19		2
	9.76		2
	1.6		2
	4.56		2
	5.03		2
	7		2
	1.59		2
	9.96		2
	1.55		2
			2
	6.13		2
	5.48		2
	1.16		2
			2
	1.98		2
	3.33		2
	9.26		2
	18.24		2
	3		2
	3.94		2
	8.96		2
	2.31		2
	4.76		2
	4.39		2
	3.66		2
	7.25		2
	3.13		2
	5.31		2
	9.6		2
			2
	4.11		2
	1.89		2
	1.68		2
	2.52		2
			2
	2.21		2
	1.47		2
	2.61		2
	4.92		2
	10.42		2
	3.85		2
			2
	3.6		2
	6.14		2
	3.08		2
	15.16		2
	4.63		2
	4.04		2
	6.56		2
	2.21		2
	4.56		2
	2.82		2
	4.49		2
	3.13		2
	1.29		2
	15.47		2
	3.75		2
	3.11		2
	4.04		2
	1.67		2
	7.39		2
	6.6		2
	1.88		2
	2.81		2
	8.96		2
	5.05		2
			2
	9.84		2
	2.74		2
	1.57		2
	3.99		2
			2
	1.6		2
	1.11		2
	3.46		2
	2.35		2
	20.77		2
	1.62		2
	9.37		2
	2.17		2
	4.11		2
	5.37		2
	3.72		2
	2.21		2
	1.92		2
	2		2
	1.59		2
			2
			2
	10.38		2
	2.01		2
			2
	4.63		2
			2
	5.46		2
	1.99		2
	3.04		2
	2.59		2
	10		2
	5.41		2
	8.78		2
	5.52		2
			2
	5.21		2
	1.71		2
	2.97		2
	2.85		2
	1.39		2
	26.69		2
	1.84		2
			2
	1.07		2
	4.4		2
	2.41		2
	10.26		2
	11.72		2
	5.85		2
	2.05		2
	5.39		2
	2.81		2
	5.98		2
	20.24		2
	17.53		2
	1.66		2
	1.57		2
	6.78		2
	5.92		2
			2
	1.69		2
	11.12		2
	1.86		2
	9.57		2
	2.43		2
	1.09		2
	1.76		2
	4.92		2
	2		2
	1.57		2
	1.19		2
			2
	9.09		2
	8.7		2
	1.89		2
	1.32		2
	1.62		2
	3.79		2
	1.7		2
	2.68		2
	4.49		2
	1.36		2
	3.08		2
	1.5		2
	6.19		2
	2.25		2
	7.39		2
	1.31		2
	2.78		2
	2.3		2
	4.91		2
	1.98		2
	2.25		2
	9.5		2
	2.21		2
	0.96		2
	5.23		2
	1.95		2
	4.19		2
			2
	1.69		2
	2.21		2
			2
	3.25		2
	2.07		2
	1.12		2
	3.4		2
	2.94		2
	8.98		2
	3.68		2
			2
	1.73		2
	4.98		2
	20.15		2
	2.68		2
	1.28		2
	6.25		2
	15.33		2
	6.77		2
	1.92		2
	1.32		2
	1.95		2
	3.78		2
	1.48		2
	3.26		2
	2.71		2
	6.25		2
	1.48		2
	9.61		2
	2.09		2
	6.1		2
	2.28		2
	2.26		2
	6.59		2
	1.94		2
			2
	4.1		2
	1.82		2
	8.44		2
	1.33		2
	14.3		2
			2
	9.76		2
	10.27		2
			2
			2
	4.1		2
	2.76		2
	2.21		2
	15.62		2
	6.25		2
	7.94		2
	1.71		2
	19.11		2
			2
	11.4		2
	5.19		2
	6.5		2
	1.87		2
	6.42		2
	1.29		2
	1.97		2
	4.01		2
	6.72		2
	1.03		2
	5.9		2
	2.62		2
	3.61		2
	1.18		2
	10.79		2
	3.74		2
	1.24		2
	2.69		2
	6.26		2
	2.81		2
	2.11		2
	2.58		2
	3.43		2
	19.02		2
	10.21		2
	1.67		2
	1.2		2
	8.38		2
	1.14		2
	18.07		2
	4.13		2
	1.52		2
			2
	5.29		2
	2.05		2
	10.83		2
	5.29		2
	7.46		2
	3.34		2
	2.41		2
	8.9		2
	3.95		2
	3.29		2
	8.21		2
	20.93		2
	1.45		2
	11.28		2
	11.62		2
	4.34		2
	2.19		2
	2.9		2
	6.85		2
			2
	1.39		2
	11.35		2
	14.3		2
			2
	3.3		2
	8.53		2
	1.29		2
	11.7		2
	3.09		2
	11.98		2
	11.98		2
	7.84		2
			2
	2.81		2
			2
	1.87		2
	13.79		2
	6.38		2
	2.69		2
	8.34		2
	2.62		2
	3.38		2
	9.09		2
	5.8		2
	13.2		2
	6.15		2
	6.95		2
	4.33		2
	3.65		2
	4.38		2
	4.06		2
	2.97		2
	2.44		2
	1.35		2
	3.03		2
	2.43		2
	2		2
	1.66		2
	1.4		2
	2.45		2
	2.17		2
			2
			2
			2
			2
			2
	6.76		2
	4.12		2
	4.07		2
	6.19		2
	2.99		2
			2
	6.74		2
	5.06		2
	1.49		2
			2
	1.34		2
	3.84		2
	2.64		2
	4.07		2
	2.28		2
	6.17		2
	1.7		2
	1.54		2
	9.4		2
	1.77		2
	3.25		2
	2.13		2
	3.07		2
	1.86		2
	4.39		2
	1.51		2
	3.16		2
	9.52		2
	3.04		2
	9.09		2
	2.64		2
			2
	22.42		2
	2.41		2
	4.2		2
			2
			2
	1.73		2
	2.06		2
	8.58		2
	2.92		2
	10.44		2
	16.87		2
	3.09		2
	1.48		2
	1.85		2
	1.48		2
			2
	13.91		2
	1.63		2
	2.28		2
			2
	1.12		2
	4.28		2
	3.83		2
	2.95		2
	10.53		2
	2.07		2
			2
	1.22		2
	4.99		2
			2
	1.81		2
	1.88		2
	1.62		2
	4.48		2
	1.62		2
	2.09		2
	2.55		2
	6.1		2
			2
	3.31		2
	2.92		2
	1.75		2
			2
			2
	13.48		2
			2
	3.13		2
			2
	8.63		2
	1.55		2
	11.56		2
			2
	3		2
	2.41		2
	3.38		2
	4.56		2
	10.93		2
	6.26		2
	5.41		2
			2
	2.49		2
	1.92		2
	13.73		2
	3.4		2
	8.87		2
	1.38		2
	4.55		2
	10.69		2
			2
	1.22		2
	2.36		2
	3.62		2
			2
	4.69		2
	2.55		2
			2
	6.81		2
	2.21		2
	3.18		2
			2
	5.67		2
			2
	11.13		2
	1.52		2
	0.81		2
	1.23		2
	4.23		2
	7.55		2
	3		2
	2.62		2
	3.21		2
	8.07		2
			2
	4.88		2
	1.3		2
	3.23		2
			2
			2
			2
	1.51		2
	1.55		2
	16.75		2
	12.95		2
	1.2		2
	2.26		2
	3.96		2
	1.55		2
	1.92		2
	3.2		2
	4.01		2
	4.26		2
	6.74		2
	3.31		2
	2.81		2
	1.8		2
	1.27		2
	10.84		2
	1.51		2
	5.63		2
	1.79		1
	1.18		1
	5.57		1
	1.55		1
	0.85		1
	3.84		1
	1.97		1
	3.29		1
	1.39		1
	3.47		1
	1.02		1
	2.49		1
			1
	3.49		1
	3.04		1
	1.7		1
			1
	2.38		1
			1
	1.35		1
	3.6		1
	1.76		1
	1.73		1
	1.71		1
	3.84		1
	4.14		1
	2.07		1
			1
	2		1
	2.1		1
	1.31		1
	2.13		1
	7.91		1
	2.02		1
			1
	1.03		1
	3.18		1
	2.18		1
	5.52		1
	1.76		1
	8.55		1
	1.84		1
	3.64		1
	1.86		1
	6.38		1
	1.76		1
	3.79		1
	4.61		1
	2.25		1
	4.64		1
	6.1		1
	1.91		1
			1
	3.49		1
			1
	13.46		1
	7.09		1
	5.65		1
	10.66		1
	2.07		1
	2.5		1
	7.5		1
	2.38		1
	2.49		1
	2.79		1
	2.73		1
	4.34		1
	4.42		1
	6.16		1
	1.84		1
			1
			1
	1.75		1
	7.84		1
	1.84		1
			1
	3.19		1
	1.99		1
	1.84		1
	1.73		1
	3.47		1
	7.28		1
	6.27		1
			1
	3.55		1
	11.56		1
			1
	2.17		1
	2.12		1
	6.7		1
	2.21		1
	2.97		1
	12.06		1
	1.9		1
	9.09		1
			1
	6.64		1
			1
			1
	10.2		1
	7.21		1
	5.52		1
	10.7		1
	2.78		1
	4.82		1
	2.13		1
	2.62		1
	4.56		1
	6.07		1
	1.54		1
	1.92		1
	2.89		1
	1.82		1
	3.55		1
	3.96		1
	2.31		1
	3.24		1
	5.85		1
	2.11		1
	2.71		1
	2.03		1
	1.11		1
	3.11		1
	1.71		1
	1.17		1
	2.93		1
	6.42		1
	4.85		1
	1.75		1
			1
	1.98		1
	6.26		1
	6.44		1
			1
	2.07		1
			1
	7.33		1
	21.01		1
	49.03		1
	6.88		1
	2.82		1
	2.35		1
	2.6		1
			1
			1
	3.12		1
	6.75		1
			1
	2.13		1
			1
	3.26		1
	1.5		1
	4.48		1
	3.18		1
	1.79		1
	1.81		1
	1.38		1
	2.66		1
			1
	6.54		1
	3.11		1
	2.51		1
	2.68		1
	4.82		1
	1.95		1
	2.25		1
	6.85		1
	4.19		1
	4.61		1
	4.07		1
			1
	4.71		1
	4.18		1
			1
			1
			1
	2.17		1
	2.65		1
	3.3		1
	6.39		1
	6.42		1
	2.59		1
	5.3		1
	3.13		1
	1.52		1
	3.09		1
	5.37		1
	1.12		1
	1.16		1
	3.43		1
			1
	2.04		1
	2.46		1
	3.84		1
			1
	4.56		1
	10.67		1
	8.05		1
	4.16		1
	5.12		1
	1.9		1
	1.07		1
	2.53		1
	5.24		1
	4.03		1
	12.3		1
			1
	2.07		1
			1
	3.9		1
	4.74		1
			1
	4.6		1
	1.65		1
	2.62		1
	5.55		1
	1.75		1
	4.05		1
	6.02		1
	1.74		1
	1.1		1
	1.82		1
	1.37		1
	12.91		1
	2.73		1
	4.89		1
	5.35		1
			1
			1
	3.95		1
	1.16		1
	2.6		1
	2.69		1
	2.89		1
			1
	1.24		1
	3.88		1
	3.73		1
			1
	2.58		1
	1.39		1
	7.11		1
	1.97		1
	2.29		1
	4.02		1
			1
	4.55		1
	3.88		1
	5.35		1
	6.44		1
	1.97		1
	2.8		1
	1.7		1
	5.64		1
	1.58		1
	2.01		1
	2.46		1
	0.99		1
	0.98		1
	5.09		1
	2.57		1
	1.67		1
	2.61		1
	1.66		1
	2.71		1
			1
	1.77		1
	8.93		1
	2.13		1
	1.31		1
	1.36		1
	1.92		1
	2.09		1
			1
	2.1		1
	2.57		1
	4.56		1
			1
	2.51		1
	2.32		1
	4.24		1
			1
	3.08		1
	3.29		1
	8.05		1
	1.13		1
	4.58		1
	4.99		1
	7.46		1
	2.44		1
	2.25		1
	7.79		1
			1
	1.87		1
			1
	8.79		1
	7.64		1
			1
			1
			1
	10.23		1
			1
	3.56		1
	3.94		1
	3.63		1
	3.84		1
	3.41		1
	12.57		1
	2.25		1
3.88	4.34	5.28	3
5.52	2.35	5.68	3
5.66	7.3		3
4.56		1.64	3
8.4	8.34		3
8.01	3.83	2	3
4.5	3	5.18	3
2.36	1.01	1.99	2
2.57		3.93	2
3.23	2.03	2.46	2
2.89	3.7	2.27	2
2.31	2.64	3.47	2
3.83	13.48	2.91	2
1.58		1.27	2
	19.65		2
7.35	14.42		2
1.72	2.58	2.9	2
1.54	6.9	2.74	2
1.88	2.73	1.43	2
3.52	1.89	5.38	2
2.65	3.56	2.55	2
8.02	4.42	3.72	2
2.2	1.89	2.21	2
9.32	5.37	5.19	2
2.17	1.73	4.61	2
4.72	3.13	7.42	2
11.6	5.55	5.51	2
3.74	1.51	4.54	2
11.51	17.78	14.23	2
4.94	6.13	1.68	2
5.54	8.08	3.68	2
4.51	5.76	8.89	2
5.05	1.84	3.93	2
1.59		14.39	2
1.8	6.82	4.34	2
3.7	3.07	3.16	2
14.41	4.99	12.59	2
	1.59	4.61	2
5.5	5.75	2.57	2
25.63	11.29	10.64	2
3.63	1.3	5.65	2
2.96		12.01	2
	5.16	3.44	2
3.02	2.56	2.42	2
7.36	4.5	6.34	2
7.88	13.67	4.25	2
	1.87	2.23	2
6.95	1.77	3.34	2
2.73	1.51	15.73	2
	3.27	15.73	2
	3.48	1.94	1
	3.15	6.94	1
1.9		2.05	1
2.57	7.88	8.5	1
2.13	1.83	2.15	1
1.35	2.31	4.3	1
2.34	2.17	5.02	1
	6.27	14.08	1
1.67	1.6	2.32	1
13.03	2.74		1
3.2	2.73	3.22	1
7.07	4.44	4.84	1
1.38	2.38	8.56	1
12.61	3.52	4.46	1
5.41	4.45		1
	5.7	5.91	1
3.33	9.48	3.76	1
7.44	10.14	2.83	1
1.79	2.14	3.82	1
1.97	2.84	1.57	1
5.22	2.57	3.69	1
3.24			1
3.07	4.04	7.47	1
1.41	1.94	1.48	1
	1.2	4.48	1
1.72	1.57	2.63	1
1.82	2.9	2.24	1
2.93	1.1	2.13	1
12.91	6.01	3.15	1
17.07	5.09	7.06	1
5.05			1
3.26	3.48	3.3	1
1.06	1.62	2.02	1
1.84	1.56	1.15	1
5.16	4.12	8.04	1
8.22	2.91	4.41	1
6.95	5.06	2.42	1
1.83	0.83	2.97	1
2.48	1.18		1
4.85	1.15		1
3.68	1.12	2.81	1
2.54	2.73	1.96	1
	4.73	2.84	1
	3.97	2.43	1
6.95	4.68	9.39	1
	2.03		0
	3.29		0
	2.59		0
	10		0
			0
	6.84		0
			0
			0
	13.31		0
	5.54		0
	10.53		0
	3.68		0
	3.14		0
	5.77		0
	1.68		0
	9.47		0
			0
	2.13		0
	4.39		0
			0
	6.26		0
	1.24		0
	7.88		0
	5.26		0
	2.52		0
	2.87		0
	1.35		0
	25.32		0
	2.72		0
	5.13		0
	4.74		0
	2.95		0
	3.32		0
	3.63		0
	2.16		0
	3.07		0
	16.95		0
	3.04		0
	1.64		0
	3.69		0
	1.49		0
	3.23		0
	4.97		0
	4.19		0
	14.53		0
	4.26		0
	7.03		0
	4.48		0
	2.25		0
	2.07		0
	13.87		0
	5.46		0
	6.44		0
	9.89		0
	14.68		0
	13.19		0
	2.99		0
			0
			0
	11.14		0
	1.87		0
	2.45		0
	5.6		0
			0
	1.84		0
	13.27		0
	9.84		0
	0.96		0
	0.64		0
	2.34		0
	2.23		0
	0.67		0
			0
	1.07		0
	2.55		0
	18.17		0
	1.82		0
	2.66		0
	7.02		0
	7.23		0
	3.96		0
	6.04		0
	12.76		0
			0
	2.1		0
	7.45		0
	2.37		0
	7.08		0
	1.61		0
	1.61		0
	4.91		0
	17.02		0
	3.68		0
	2.93		0
			0
			0
	8.35		0
			0
	1.75		0
	4.74		0
	11.4		0
	29.53		0
	5.14		0
	10.56		0
	9.68		0
	2.35		0
	3.56		0
	12.33		0
	1.81		0
	6.46		0
	12.79		0
	5.95		0
	8.68		0
	4.51		0
	5.41		0
	5.62		0
			0
			0
			0
	4.8		0
	1.35		0
	4.14		0
	8.91		0
	2.1		0
	10.53		0
	5.84		0
	1.97		0
	11.47		0
	9.33		0
	4.33		0
	14.01		0
	1.12		0
	3.61		0
	3.31		0
	2.07		0
	1.97		0
			0
	2.48		0
	5.53		0
	2.48		0
	5.53		0
	6.53		0
	4		0
	2.55		0
