# Supplementary material for: Understanding the impact of supervision on reducing medication risks: an interview study in long-term elderly care
Source: BMC Health Serv Res. 2017 Jul 6;17:464. doi: 10.1186/s12913-017-2418-6 (PMC5501537; doi:10.1186/s12913-017-2418-6)
Supplement: Supplementary file 4 — The number of medication safety risks 2010-2011. This file contains the individual results from the ten care facilities; the number of medication safety risks observed during the visits of the IGZ. (XLSX 18 kb) [file 12913_2017_2418_MOESM4_ESM.xlsx]

## Sheet: Data View
0 = is not assessed 1 = no risk 2 = limited risk 3 = high risk 4 = very high risk 5 = not applicable
Year 2010
Organisation	Transfer of medication	Ordering of medication	Monitoring of medication	Surveillance of medication	Availability of medication	Storage of medication	Preparation of medication	Dispensing of medication	Training and competencies medication safety	Quality system	Handling medication errors	Institution-related pharmacy	Prescription of medication
1	1	1	1	3	1	1	2	2	3	1	1	5	5
2	1	1	1	1	1	2	1	1	1	2	3	5	5
3	1	2	1	1	1	3	3	2	1	2	1	5	5
4	3	1	1	3	1	1	1	2	3	1	1	5	5
5	1	1	1	1	1	1	1	1	1	1	1	1	1
6	2	3	2	3	1	3	2	2	3	3	3	5	2
7	1	1	3	3	1	3	3	2	3	3	3	5	5
8	1	1	3	3	1	2	1	2	3	2	2	5	5
1	1	1	1	2	1	2	1	2	1	2	1	5	5
10	1	2	1	3	1	3	1	2	1	1	1	4	2
Year 2011
Organisation	Transfer of medication	Ordering of medication	Monitoring of medication	Surveillance of medication	Availability of medication	Storage of medication	Preparation of medication	Dispensing of medication	Training and competencies medication safety	Quality system	Handling medication errors	Institution-related pharmacy	Prescription of medication
1	0	0	0	1	0	0	1	1	1	0	0	5	5
2	0	0	0	0	0	1	0	0	0	1	1	5	5
3	0	0	0	0	0	2	2	0	0	0	0	5	5
4	1	0	0	1	1	1	1	1	1	0	0	5	5
5	0	0	0	0	0	0	0	0	0	0	0	0	0
6	1	1	1	2	0	2	2	3	2	2	2	5	0
7	0	0	2	2	0	1	1	1	1	1	1	5	5
8	1	1	1	1	1	1	1	1	1	1	1	5	5
9	0	0	0	0	0	0	0	0	0	0	0	5	5
10	0	1	0	2	0	1	0	1	0	0	0	1	1

## Sheet: Variable View
VZHro11a	Transfer of medication	0 = is not assessed 1 = no risk 2 = limited risk 3 = high risk 4 = very high risk 5 = not applicable
VZHro12a	Ordering of medication	0 = is not assessed 1 = no risk 2 = limited risk 3 = high risk 4 = very high risk 5 = not applicable
VZHro13a	Monitoring of medication	0 = is not assessed 1 = no risk 2 = limited risk 3 = high risk 4 = very high risk 5 = not applicable
VZHro21a	Surveillance of medication	0 = is not assessed 1 = no risk 2 = limited risk 3 = high risk 4 = very high risk 5 = not applicable
VZHro31a	Availability of medication	0 = is not assessed 1 = no risk 2 = limited risk 3 = high risk 4 = very high risk 5 = not applicable
VZHro32a	Storage of medication	0 = is not assessed 1 = no risk 2 = limited risk 3 = high risk 4 = very high risk 5 = not applicable
VZHro41a	Preparation of medication	0 = is not assessed 1 = no risk 2 = limited risk 3 = high risk 4 = very high risk 5 = not applicable
VZHro42a	Dispensing of medication	0 = is not assessed 1 = no risk 2 = limited risk 3 = high risk 4 = very high risk 5 = not applicable
VZHro51a	Training and competencies medication safety	0 = is not assessed 1 = no risk 2 = limited risk 3 = high risk 4 = very high risk 5 = not applicable
VZHro61a	Quality system	0 = is not assessed 1 = no risk 2 = limited risk 3 = high risk 4 = very high risk 5 = not applicable
VZHro62a	Handling medication errors	0 = is not assessed 1 = no risk 2 = limited risk 3 = high risk 4 = very high risk 5 = not applicable
VZHro71a	Institution-related pharmacy	0 = is not assessed 1 = no risk 2 = limited risk 3 = high risk 4 = very high risk 5 = not applicable
VPHro81a	Prescription of medication	0 = is not assessed 1 = no risk 2 = limited risk 3 = high risk 4 = very high risk 5 = not applicable
